# Supplementary material for: Reliability and Validity of Seven Feline Behavior and Personality Traits
Source: Animals (Basel). 2021 Jul 2;11(7):1991. doi: 10.3390/ani11071991 (PMC8300181; doi:10.3390/ani11071991)
Supplement: Supplementary file 1 [file animals-11-01991-s001.zip]

Archive with 1 entries (1 files):
- animals-1268662-supplementary.pdf
